# Supplementary material for: Mechanical significance of morphological variation in diprotodont incisors
Source: R Soc Open Sci. 2019 Mar 27;6(3):181317. doi: 10.1098/rsos.181317 (PMC6458350; doi:10.1098/rsos.181317)
Supplement: Specimen information [file rsos181317supp2.xlsx]

## Sheet: Sheet1
				Specimen	Voxel	Morphosource
Order	Subgroup	Species	Institution	number	dimensions (mm)	specimen number
Rodentia	Ctenohystrica	Bathyergus suillus	NML	19.8.75.14	0.0399624	M23775
Rodentia	Ctenohystrica	Capromys pilorides	UMZC	E.3371	0.0642	M24093
Rodentia	Ctenohystrica	Cavia porcellus	DMBL	HACB-CP3	0.0671	M23915
Rodentia	Ctenohystrica	Ctenomys opimus	UMZC	E.3261	0.0317889	M24071
Rodentia	Ctenohystrica	Dasyprocta punctata	UMZC	E.3621	0.0584599	M24091
Rodentia	Ctenohystrica	Erethizon dorsatum	UMZC	E.3506	0.057711	M24132
Rodentia	Ctenohystrica	Georychus capensis	NML	D.300	0.0193968	M23721
Rodentia	Ctenohystrica	Hydrochoerus hydrochaeris	UMZC	E.3768	0.421875	M24037
Rodentia	Ctenohystrica	Hystrix cristata	UMZC	E.3406	0.0790983	M24114
Rodentia	Ctenohystrica	Lagostomus maximus	UMZC	E.3555	0.0684928	M24127
Rodentia	Ctenohystrica	Laonastes aenigmamus	AH	KY213	0.13685	M23942
Rodentia	Ctenohystrica	Myocastor coypus	UMZC	E.3370	0.0764309	M24086
Rodentia	Ctenohystrica	Octodon degus	UMZC	E.3288	0.0316189	M24074
Rodentia	Mouse-related clade	Acomys cahirinus	UMZC	E.2278	0.0282169	M24046
Rodentia	Mouse-related clade	Cannomys badius	UMZC	E.2850	0.0371179	M24070
Rodentia	Mouse-related clade	Castor canadensis	UMZC	E.1831	0.0746974	M24082
Rodentia	Mouse-related clade	Cricetomys gambianus	UMZC	E.2262	0.0481224	M24065
Rodentia	Mouse-related clade	Dipus sagitta	UMZC	E.3165	0.0341709	M24073
Rodentia	Mouse-related clade	Gerbillus watersi	UMZC	E.1971	0.0191648	M24052
Rodentia	Mouse-related clade	Pedetes capensis	UMZC	E.1446	0.0405911	M24076
Rodentia	Mouse-related clade	Phyllotis gerbillus	UMZC	E.2597	0.0282169	M24038
Rodentia	Mouse-related clade	Rattus norvegicus	DMBL	HACB-RN4	0.0539	M23930
Rodentia	Mouse-related clade	Thomomys umbrinus	NML	19.8.98.8	0.03411	M23927
Rodentia	Squirrel-related clade	Aplodontia rufa	MNHN	1354	0.0420792	Permission not granted by museum
Rodentia	Squirrel-related clade	Graphiurus nagtglasii	UMZC	E.1909	0.0340402	M24078
Rodentia	Squirrel-related clade	Petaurista petaurista	UMZC	E.1475	0.0367292	M24035
Rodentia	Squirrel-related clade	Sciurus carolinensis	DMBL	HACB-SC11	0.0657	M23931
Lagomorpha	Leporidae	Lepus europaeus	DMEH	DMEH-LE1	0.0539139	M23932
Lagomorpha	Leporidae	Oryctolagus cuniculus	YZL	YZL017	0.0466735	M23910
Primates	Strepsirrhini	Daubentonia madagascariensis	UMZC	E.8201A	0.0517833	M24080
Hyracoidea	Procaviidae	Dendrohyrax arboreus	UMZC	H.5281.B	0.0553769	M24147
Hyracoidea	Procaviidae	Procavia capensis	UMZC	H.5061.B	0.0595749	M24154
Diprotodontia	Vombatiformes	Vombatus ursinus	UMZC	A10.10/3	0.0960296	M24207
Abbreviations
AH	Anthony Herrel, Museum National d'Histoire Naturelle, Paris, France
DMBL	Department of Musculoskeletal Biology, University of Liverpool, UK
DMEH	Department of Medical Engineering, University of Hull, UK
MNHN	Museum National d'Histoire Naturelle, Paris, France
NML	National Museums Liverpool, UK
UMZC	University Museum of Zoology Cambridge, UK
YZL	York Zooarchaeology Laboratory, University of York, UK
